# Supplementary material for: Knowledge of University Students in Health Care Settings on Vaccines and Vaccinations Strategies: Impact Evaluation of a Specific Educational Training Course during the COVID-19 Pandemic Period in Italy
Source: Vaccines (Basel). 2022 Jul 6;10(7):1085. doi: 10.3390/vaccines10071085 (PMC9316295; doi:10.3390/vaccines10071085)
Supplement: Supplementary file 1 [file vaccines-10-01085-s001.zip]

Archive with 1 entries (1 files):
- vaccines-1774550-supplementary.pdf
